# Supplementary material for: Genome-wide identification and expression analysis of the JAZ gene family in turnip
Source: Sci Rep. 2021 Oct 29;11:21330. doi: 10.1038/s41598-021-99593-2 (PMC8556354; doi:10.1038/s41598-021-99593-2)
Supplement: Supplementary file 1 — Supplementary Table S1. [file 41598_2021_99593_MOESM1_ESM.xls]

## Sheet: Sheet1
Supplementary Table 1 Sequences of primers
Gene ID	Forward primer (5`- 3`)	Reverse primer (5`- 3`)
BrrJAZ1	GCAACCAAACTAACGCATC	ATAGGCTTGTGACCCTTTCTT
BrrJAZ2	CAGTTTCCGAGAAATGCAAG	GTCAAAGGCTCTTTACGTTC
BrrJAZ4	AGGAGAAACTGGAGAGAGCA	TATCAGCGTAAGTGGCAGAG
BrrJAZ7	CCACAGAGCTAGACTTCTTC	GGTGTCTCGATCTGAAGAAG
BrrJAZ9	GAAGCTCAGTAACTCCACAA	CTTCGAGTCATTGAGGTGTT
BrrJAZ11	GCATCTACTGTAAAGCCTCA	CGTAGATGACATTTCGGAGT
BrrJAZ13	CTTAACAACAACATCGCTCC	GAATTGTTGTTGTAGCGAGG
BrrJAZ15	TATGATATGTGCCGGGAATG	ATACTATACACGGCCCTTAC
BrrJAZ17	TAACCGGAGATGTAGTTTGC	ATTGGCCTCTACATCAAACG
BrrJAZ18	GTCGGTATCTCAAGGAGAAG	CAGCCATAGAGTTCCTCTTC
BrrJAZ19	GACTTGGAACTTCGTCTCTT	CTGAACCTTGAAGCAGAGAA
BrrJAZ21	AGTTCTTCCTGATCTCAACG	TCAAGAAGGACTAGAGTTGC
BrrJAZ24	CGATGTCTTTCAGAGGGATT	GCTACAGAAAGTCTCCCTAA
BrrJAZ25	TAGAGACAAAGAACTCTGCG	ATCTCTGTTTCTTGAGACGC
BrrZML3	GATGGTCGTCCAGAGTTATC	CTACCAGCAGGTCTCAATAG
β-actin	CATGTTCGAGACGTTCAATG	GAACATGTAACCTCTCTCGG

## Sheet: Sheet2
BrrJAZ1	actinct	genect		BrrJAZ2	actinct	genect		BrrJAZ4	actinct	genect
control2	24.9247	25.0175		control2	24.9247	33.8872		control2	24.9247	23.3726
control2	25.0833	24.4931		control2	25.0833	34.3463		control2	25.0833	22.8014
control2	24.9762	24.627		control2	24.9762	32.9542		control2	24.9762	23.4647
Cold stress	25.6515	25.778		Cold stress	25.6515	29.8945		Cold stress	25.6515	22.955
Cold stress	25.5447	25.3629		Cold stress	25.5447	30.0954		Cold stress	25.5447	22.1422
Cold stress	25.2676	24.5989		Cold stress	25.2676	29.8205		Cold stress	25.2676	21.9687
BrrJAZ7	actinct	genect		BrrJAZ9	actinct	genect		BrrJAZ11	actinct	genect
control2	24.9247	35.0471		control2	24.9247	28.2025		control2	24.9247	27.8579
control2	25.0833	34.4041		control2	25.0833	28.1085		control2	25.0833	28.1371
control2	24.9762	34.4041		control2	24.9762	28.4332		control2	24.9762	28.2176
Cold stress	25.6515	27.9818		Cold stress	25.6515	25.3119		Cold stress	25.6515	25.9143
Cold stress	25.5447	27.0833		Cold stress	25.5447	25.4469		Cold stress	25.5447	26.0667
Cold stress	25.2676	26.4757		Cold stress	25.2676	25.4262		Cold stress	25.2676	25.8788
BrrJAZ13	actinct	genect		BrrJAZ15	actinct	genect		BrrJAZ17	actinct	genect
control2	24.9247	26.7454		control2	24.9247	28.9318		control2	24.9247	25.6591
control2	25.0833	26.9577		control2	25.0833	28.4513		control2	25.0833	25.868
control2	24.9762	26.7301		control2	24.9762	28.8978		control2	24.9762	25.8598
Cold stress	25.6515	23.2702		Cold stress	25.6515	25.6005		Cold stress	25.6515	25.3271
Cold stress	25.5447	23.6523		Cold stress	25.5447	25.225		Cold stress	25.5447	25.4545
Cold stress	25.2676	23.2745		Cold stress	25.2676	25.3614		Cold stress	25.2676	25.6685
BrrJAZ18	actinct	genect		BrrJAZ19	actinct	genect		BrrJAZ21	actinct	genect
control2	24.9247	31.2388		control2	24.9247	25.8761		control2	24.9247	26.6632
control2	25.0833	30.8242		control2	25.0833	26.1508		control2	25.0833	26.5612
control2	24.9762	30.8467		control2	24.9762	25.7591		control2	24.9762	26.2368
Cold stress	25.6515	25.5777		Cold stress	25.6515	24.6594		Cold stress	25.6515	24.9393
Cold stress	25.5447	25.5408		Cold stress	25.5447	24.7849		Cold stress	25.5447	25.1719
Cold stress	25.2676	25.9105		Cold stress	25.2676	24.6394		Cold stress	25.2676	24.9818
BrrJAZ24	actinct	genect		BrrJAZ25	actinct	genect		BrrZML3	actinct	genect
control2	24.9247	28.3885		control2	24.9247	30.0704		control2	24.9247	25.5566
control2	25.0833	28.2694		control2	25.0833	29.6699		control2	25.0833	25.5565
control2	24.9762	28.3707		control2	24.9762	29.8701		control2	24.9762	25.6418
Cold stress	25.6515	28.6075		Cold stress	25.6515	32.815		Cold stress	25.6515	20.4586
Cold stress	25.5447	28.7236		Cold stress	25.5447	32.8768		Cold stress	25.5447	20.4423
Cold stress	25.2676	28.5386		Cold stress	25.2676	32.8768		Cold stress	25.2676	20.4586

## Sheet: Sheet3
BrrJAZ1	actinct	genect		BrrJAZ2	actinct	genect		BrrJAZ4	actinct	genect
control	26.8073	27.8403		control	26.8073	32.8856		control	26.8073	23.1636
control	26.8351	27.6102		control	26.8351	32.4151		control	26.8351	23.9024
control	26.9652	27.9348		control	26.9652	32.9407		control	26.9652	24.1231
SA	26.9065	27.9021		SA	26.9065	34.5099		SA	26.9065	21.0465
SA	26.8345	27.3875		SA	26.8345	34.9409		SA	26.8345	21.7949
SA	26.8345	27.4201		SA	26.3028	34.9211		SA	26.3028	21.7973
ABA	27.14	25.1469		ABA	27.14	32.3814		ABA	27.14	23.5929
ABA	27.29	25.1554		ABA	27.29	32.2934		ABA	27.29	23.8851
ABA	27.94	25.7842		ABA	26.94	33.2055		ABA	26.94	23.8707
JA	27.9321	24.4258		JA	27.9321	31.3023		JA	27.9321	19.8136
JA	27.9774	24.038		JA	27.9774	31.2385		JA	27.9774	19.7232
JA	28.2751	24.4958		JA	27.2751	31.0437		JA	28.2751	19.4048
Salt stress	25.9191	26.0402		Salt stress	25.9191	33.3825		Salt stress	25.9191	23.9577
Salt stress	25.8926	26.9382		Salt stress	25.8926	33.4097		Salt stress	25.8926	23.7876
Salt stress	25.7975	26.9359		Salt stress	25.7975	33.8858		Salt stress	25.7975	24.0786
BrrJAZ7	actinct	genect		BrrJAZ9	actinct	genect		BrrJAZ11	actinct	genect
control	26.8073	28.9566		control	26.8073	26.9526		control	26.8073	25.8994
control	26.8351	29.9063		control	26.8351	26.4662		control	26.8351	27.9296
control	26.9652	29.9063		control	26.9652	26.1071		control	26.9652	26.0734
SA	26.9065	29.6747		SA	26.9065	26.5174		SA	26.9065	25.9216
SA	26.8345	29.6816		SA	26.8345	26.5174		SA	26.8345	24.7828
SA	26.3028	29.6327		SA	26.3028	27.9515		SA	26.3028	25.698
ABA	27.14	26.9264		ABA	27.14	25.7835		ABA	27.14	25.9682
ABA	27.29	27.0844		ABA	27.29	25.621		ABA	27.29	26.4197
ABA	26.94	27.3853		ABA	26.94	25.6673		ABA	26.94	25.9692
JA	27.9321	27.5414		JA	27.9321	26.3272		JA	27.9321	25.9614
JA	27.9774	27.5688		JA	27.9774	26.2133		JA	27.9774	25.8445
JA	28.2751	27.9223		JA	28.2751	27.3633		JA	28.2751	25.1047
Salt stress	25.9191	28.9259		Salt stress	25.9191	26.3706		Salt stress	25.9191	25.5778
Salt stress	25.8926	28.4903		Salt stress	25.8926	26.1612		Salt stress	25.8926	25.6176
Salt stress	25.7975	28.267		Salt stress	25.7975	26.9541		Salt stress	25.7975	26.1722
BrrJAZ13	actinct	genect		BrrJAZ15	actinct	genect		BrrJAZ17	actinct	genect
control	26.8073	25.9207		control	26.8073	26.5866		control	26.8073	26.4681
control	26.8351	24.1822		control	26.8351	26.9175		control	26.8351	26.3966
control	26.9652	24.3909		control	26.9652	26.9175		control	26.9652	26.9146
SA	26.9065	25.1067		SA	26.9065	26.4315		SA	26.9065	27.4022
SA	26.8345	25.477		SA	26.8345	25.8094		SA	26.8345	27.423
SA	26.3028	25.6944		SA	26.3028	27.2209		SA	26.3028	27.423
ABA	27.14	23.8904		ABA	27.14	25.3785		ABA	27.14	26.4899
ABA	27.29	24.2454		ABA	27.29	25.754		ABA	27.29	26.7427
ABA	26.94	24.0578		ABA	26.94	25.8007		ABA	26.94	26.93
JA	27.9321	21.8918		JA	27.9321	26.76		JA	27.9321	26.5305
JA	27.9774	21.4946		JA	27.9774	26.5178		JA	27.9774	26.3743
JA	28.2751	21.8126		JA	28.2751	26.8545		JA	28.2751	26.2887
Salt stress	25.9191	24.7115		Salt stress	25.9191	25.9356		Salt stress	25.9191	26.4238
Salt stress	25.8926	24.6547		Salt stress	25.8926	25.6553		Salt stress	25.8926	26.494
Salt stress	25.7975	25.0573		Salt stress	25.7975	26.9495		Salt stress	25.7975	26.494
BrrJAZ18	actinct	genect		BrrJAZ19	actinct	genect		BrrJAZ21	actinct	genect
control	26.8073	26.8641		control	26.8073	26.9159		control	26.8073	27.1228
control	26.8351	26.5454		control	26.8351	26.9101		control	26.8351	26.577
control	26.9652	25.9382		control	26.9652	26.9164		control	26.9652	27.9425
SA	26.9065	25.9021		SA	26.9065	25.0116		SA	26.9065	26.4374
SA	26.8345	26.0408		SA	26.8345	24.9035		SA	26.8345	26.1389
SA	26.3028	25.6043		SA	26.3028	24.4604		SA	26.3028	26.6427
ABA	27.14	25.5518		ABA	27.14	25.04		ABA	27.14	25.4063
ABA	27.29	25.3131		ABA	27.29	24.9391		ABA	27.29	25.3413
ABA	26.94	25.9306		ABA	26.94	24.9391		ABA	26.94	25.2247
JA	27.9321	26.2984		JA	27.9321	23.369		JA	27.9321	25.4997
JA	27.9774	26.3381		JA	27.9774	23.9376		JA	27.9774	25.8248
JA	28.2751	26.3181		JA	28.2751	24.0023		JA	28.2751	25.9362
Salt stress	25.9191	24.8985		Salt stress	25.9191	24.983		Salt stress	25.9191	25.9662
Salt stress	25.8926	24.8985		Salt stress	25.8926	24.8792		Salt stress	25.8926	24.8633
Salt stress	25.7975	24.9221		Salt stress	25.7975	24.9168		Salt stress	25.7975	24.9812
BrrJAZ24	actinct	genect		BrrJAZ25	actinct	genect		BrrZML3	actinct	genect
control	26.8073	29.0733		control	26.8073	33.6561		control	26.8073	28.9316
control	26.8351	29.9381		control	26.8351	33.0328		control	26.8351	28.6419
control	26.9652	29.622		control	26.9652	33.9535		control	26.9652	28.5938
SA	26.9065	28.9476		SA	26.9065	31.9599		SA	26.9065	27.585
SA	26.8345	28.3982		SA	26.8345	31.3142		SA	26.8345	27.585
SA	26.3028	28.2993		SA	26.3028	31.0795		SA	26.3028	27.5198
ABA	27.14	29.3661		ABA	27.14	33.7797		ABA	27.14	23.9147
ABA	27.29	29.3661		ABA	27.29	33.7797		ABA	27.29	23.8384
ABA	26.94	29.9371		ABA	26.94	34.6608		ABA	26.94	23.8811
JA	27.9321	29.08		JA	27.9321	32.169		JA	27.9321	26.1747
JA	27.9774	28.7835		JA	27.9774	32.1112		JA	27.9774	27.238
JA	28.2751	28.7245		JA	28.2751	32.7838		JA	28.2751	26.5116
Salt stress	25.9191	27.8565		Salt stress	25.9191	33.8927		Salt stress	25.9191	23.2662
Salt stress	25.8926	28.1604		Salt stress	25.8926	33.9567		Salt stress	25.8926	23.7599
Salt stress	25.7975	28.1604		Salt stress	25.7975	33.766		Salt stress	25.7975	23.4645
