# Supplementary material for: Genome-wide identification and expression analysis of the JAZ gene family in turnip
Source: Sci Rep. 2021 Oct 29;11:21330. doi: 10.1038/s41598-021-99593-2 (PMC8556354; doi:10.1038/s41598-021-99593-2)
Supplement: Supplementary file 2 — Supplementary Table S2. [file 41598_2021_99593_MOESM2_ESM.xls]

## Sheet: Sheet1
Supplementary Table 2 List of the 36 BrrJAZ genes identified in this study
Gene	Gene ID	Sequence Type	Sequences
BrrJAZ1	maker-A01-augustus-gene-227.97	CDS	ATGGAGAGAGATTTTCTCGGGCTGGGTTCAAAAAATTCACCGATCACTGTGAAGGAGGAAACCAGTGAAAGCTCCAGAGATTCAGCCCCGAGTAGAGGAATGAAGTGGTCATTCCCAAACAAAGCCTCTGCTACTTCTTCTCCTCAGTTTCTAACTTTCAGGCCATCCCAAGAAAACAGACATAGAAACCTTGGAAACTATCATCTGCCACACTCTGGTTCCTTCATGCCATCATCCGTAGCTGATGTTTATGATTCCTCCTACCGGAGCACTCCTTACAGTTCTGTTCAGGGAGTTAGGATGTTCCCTAGTTCCAAACAACATGAAGAAGCTATCTCAGTTTCCATGTCTAGGCCGAGTCTCCAGTCTCATTATGCATCAGGAGGAACAAGCTTCATC…
		Protein	MERDFLGLGSKNSPITVKEETSESSRDSAPSRGMKWSFPNKASATSSPQFLTFRPSQENRHRNLGNYHLPHSGSFMPSSVADVYDSSYRSTPYSSVQGVRMFPSSKQHEEAISVSMSRPSLQSHYASGGTSFINNSVNSQPLVGVPIMAPPVSVLPPPGSIVGTTDIRCSSKPSGSSPAQLTIFYAGSVCVYNDISPEKAKAIMLLAGNGSPMPQVFSPPQTHQQVVHHARASVDSSAMPPSFMPTVSYLSPEAGSSSNGFGAAKAARDFTTTYLSNQTNASNINSSVAASCSANVPQTVALPQARKASIARFLEKRKERVTSLSPYCLDKKSSTDCRTPMSECISSSLSSAT
BrrJAZ2	augustus_masked-A02-processed-gene-32.52	CDS	GAAATATCCTTTTATCATTACTTCTTCTCGCGTCTCTTCTCTCTCTCTCGCTCTCTCTATTTCTTGATCTCTCTGCTACATCGAGAAAACAGACAAAACATGTCTAAAGTTACCACAGAGCTCGACTTCTTCGGTCTTGACAAGAATCAGACCAATAACGCTCCAAAGCCCAAGTTCAAGAAAACTCTCGACCGTCGTCGCAGTTTCCGAGAAATGCAAGGTGCGATTTCTAAGATAGATCCGGAGATTATCAAATCACTGTTGGCTTCTGGTGCTAACCGTTCCGAGTCATCCACCAGATCGCTTTCTGTTCCATCTACTCCCAAGGAGGATCATCCTCAAATACCGTCTTCTCCTGTCCACGTGCCTCTTTCCAGGCCTAGTATGGAACTTGTCTCT…
		Protein	EISFYHYFFSRLFSLSRSLYFLISLLHRENRQNMSKVTTELDFFGLDKNQTNNAPKPKFKKTLDRRRSFREMQGAISKIDPEIIKSLLASGANRSESSTRSLSVPSTPKEDHPQIPSSPVHVPLSRPSMELVSGTVPMTIFYNGTVSVFQVSPNKAEDILKVAMQTTPEKDKSVEKDLSVIPPTTLRSKLFGKNLEGDLPIARRKSLQRFLEKRKER
BrrJAZ3	maker-A02-augustus-gene-51.93	CDS	ATGGTTAAGGTGGAAGATGAGCCACGCGCCCCCGTCGAAGGTGGTTGCGGAGATATCCTGGGATGTGGTGTTGTCGACGGTGAGGGAGCCGAGGAGAATCACGTGGTTGAAATCGCCGGTAACGGAACCGTGAATGGTACCATCGACGGATCTGTTGCTGGAGAAGGTGGATTCTCAGCTGAGAAACCGGTTCACGAAGCTAGGTCCACGGACGCTCCTTCCTCTGATGTGCCAGATCCTTCAACCATCCTTCCAAATCAACTTACTATCTTCTTTGGTGGGAAAGTTTGTGTCTTCGATGGAATCCCAGCAGAAAAGATTCAAGAAATCATCCGCATTGCTGCTGCTGCCACTGCTAAATCCATTGAGACAAAGAACTCAACAAGCGTCAAACCTGTC…
		Protein	MVKVEDEPRAPVEGGCGDILGCGVVDGEGAEENHVVEIAGNGTVNGTIDGSVAGEGGFSAEKPVHEARSTDAPSSDVPDPSTILPNQLTIFFGGKVCVFDGIPAEKIQEIIRIAAAATAKSIETKNSTSVKPVLSPALNRAPSFSSTSTGASPAAPSLPVNPIPFCRSPADLPIARRHSLQRFLEKRRDRLVNRNPYPASDMKKTDVPTDIASIKEESPIA
BrrJAZ4	maker-A02-augustus-gene-119.82	CDS	ATGGAAAGAGATTTTCTTGGTTTGAGCGACAAGAAGTATCTCAGCAACGTTAAACGCGAGGCCAACGATGATCGTGTCGGAGAACGAGTATTGAGCAAGAAGGCAGCTATACAATGGGGAAAGGCAAAGCTCTTGCCTAATTCAAGTTTCATGCCTGATTTTCAGGCGGGCTCTTACCAGCGGGGCCCAGTTTCTGCGGCCAGCAATCTCCGCAGAAGCCAATTTAGCGGTGGTGCGTTTCAGAACGCGAATCCGCTTTTACTTGGCGGTTCAGTTCCGTTAACAAATCATTCTTCTTTCCGTCCTGCTTTTAACTTGTCCGCGGATGCTCGAGTGGCTTCCTCAGGATCACTACCTCAGCTCACTATCTTCTATGGTGGAACTGTTAGCGTCTTTAAT…
		Protein	MERDFLGLSDKKYLSNVKREANDDRVGERVLSKKAAIQWGKAKLLPNSSFMPDFQAGSYQRGPVSAASNLRRSQFSGGAFQNANPLLLGGSVPLTNHSSFRPAFNLSADARVASSGSLPQLTIFYGGTVSVFNDISPDKAQAIMLCARNGLKGETGESSLKKPVQETERVYGKQVHNGAAAAASSSSATYADSFSRCRDIPVGATNAMSMIESFNAAGPGNMIPSVPQARKASLARFLEKRKERLMSALPYKKMLLDLSTGESSGMNYSSASHT
BrrJAZ5	maker-A02-augustus-gene-126.94	CDS	ATGTCGAACGGAAAAGCACCGGAGAAGTCTAGTTTTTCCCGGAGATGTAGTTTGTTCAGCCGCTACTTGAAGGAAAAGGGTAATTTGGGGAATATTGATATAGGGTTGTCTCGAAACCTCGATCTTGAACTCGTCAGAAAATCCGATCTCAGTGGACAACAAAATGAGATAAAGAAGGCAGACATTTCTGAAACCAGACCCTTCGCTTTGTCTCAGAAGGTTTTAGTAGGTGAAGCCTCTACTTCTTCCGGAGGCAAACCCAGATTTGTCGATCTAAGTGAACCAGCAAGCTTAGTAGTACCGGAGCCTGGAAACTCCCAGTTGACCATATTCTTCCGCGGAAAAGTTATGGTTTACGACGAGTTTCCTGAAGACAAAGCAAAGGAGATAATGGCAGCA…
		Protein	MSNGKAPEKSSFSRRCSLFSRYLKEKGNLGNIDIGLSRNLDLELVRKSDLSGQQNEIKKADISETRPFALSQKVLVGEASTSSGGKPRFVDLSEPASLVVPEPGNSQLTIFFRGKVMVYDEFPEDKAKEIMAAAREAHHVAVDSKNTQNLDMNMSNKTNVVIPDLNEPTSSGTNNDDHQTGQQHQVVERIARRASLHRFFAKRKDRAVARAPYQVNQSGGHLPPKPQKVGPSVESGQPSRQPETPSKPKRHNDASMEVDGEEGRCSKDLELKL
BrrJAZ6	maker-A02-augustus-gene-135.100	CDS	ATGTCGAGTTCTGCCGAGTATCGGGAATTTTCTGGTCGGAAGTTACAGAAGACGCCGAGCTTCTCACAGACATGTAGCCGTTTGAGTCGTTATCTCAAGGAGAAGGGTAGCTTCGGAGATCTGAGCTTGGGGATGACATGCAACCCTGACGTCACTGGAGTTTTTGCTGTGTCACGTCAGCCAACGATGATGAATCTCTTCCCTTGTGAAGAAGCTTCCCCTACTCAAGACGTTAAACCAACGCATAAGGTTCCTCGGCAGTCAAGCTTTTCTTCTTCCTCTTCCGCTGGAGCCAAGGGAGAAGTCGAGAAGATCATAGAGACTAAATCTGTGAAGGTGGAGTCTCAATCTGCTCCATTGACCATATTCTACGGTGGACAAGTTATGGTGTTCGATGAT…
		Protein	MSSSAEYREFSGRKLQKTPSFSQTCSRLSRYLKEKGSFGDLSLGMTCNPDVTGVFAVSRQPTMMNLFPCEEASPTQDVKPTHKVPRQSSFSSSSSAGAKGEVEKIIETKSVKVESQSAPLTIFYGGQVMVFDDFPAEKVKQVIDLANKGSDYAQNIAKNQKEIASTTPNPVPSLAKTAAAPELVQTNTSSLACELPIARRASLHRFLEKRKDRITSKAPYQIDGSTEASSRPDTSWLGSQ
BrrJAZ7	snap_masked-A03-processed-gene-24.52	CDS	ATGTCTAGAGTTACCACAGAGCTAGACTTCTTCGGTCTTGAGAAGAAGCAGACCAACAACGTTCCAAAGCCTAAGTTCAAGAAATTTCTCGACCGTCGTCGCAGTTTCCGAGATATTCAAGGTGCGATTTCTAAGATCAATCCGGAGATTATCAAATCGTTGTTAGCTTCTGGTGCTAACCATGCAGATTCATCGACTATATCTCCTTCGGTTCCGTCTACTCCAAAGGCAGATTATCCTCAGATCCCTATTTCTCCGGTCCAAGCGCCTCTCACCATGCAAACGGAACATAGCTCTGGAACTGTTCCTATGACCATCTTCTACAATGGAACCGTCTCCGTTTACCAAGTGTCTCCTAACCAGGCTGATGATATTCTGAAGGTTGTCATGGAAACAGCA…
		Protein	MSRVTTELDFFGLEKKQTNNVPKPKFKKFLDRRRSFRDIQGAISKINPEIIKSLLASGANHADSSTISPSVPSTPKADYPQIPISPVQAPLTMQTEHSSGTVPMTIFYNGTVSVYQVSPNQADDILKVVMETAPKKDKSIVKDHLVIPPTTLRTKLFGKNLEGDLPIQRTRSLQRFLEKRKER
BrrJAZ8	augustus_masked-A03-processed-gene-80.6	CDS	ATGGAGATGCAAAGCAACTGCGACTTGGAGCTTCGCCTTCATCATCCTCCTTGTTATGATTCAAGCAGCTCCGAAATTCCACAACCAAATCAAGAACCTCAGATATGTGTTCCTTCAGATCTTATCCATCTCCAAGCAAAAGCTATACTATCACTAGCGAGTAGGGATGTGGAAGAGAGATCAGACGGCTCAGATCCTTCAATAATTCCAAACAATATGAATCGAGTTCATCATCAGAAGACCTCTACGAAGAGATCTCTTCGTAGTTTTCTTCAGAAACGTAATGTTCGGATTCAGGCTTCTTCTCCTTACCGCCGGTTCCCAATAACTTTGTTTATGTGA
		Protein	MEMQSNCDLELRLHHPPCYDSSSSEIPQPNQEPQICVPSDLIHLQAKAILSLASRDVEERSDGSDPSIIPNNMNRVHHQKTSTKRSLRSFLQKRNVRIQASSPYRRFPITLFM
BrrJAZ9	augustus_masked-A04-processed-gene-151.74	CDS	ATGGAGATGCAAAGCAACTGCGATTTGGAACTTCGCCTTCTTCCTCCTTATGATTCAAGAAGCTCAGTAACTCCACAACCAAAGAAAGAATCACAGATATTAACCATTTTCTACAACGGGCACATATGTGTTTCTTCAGATCTTACCCATCTCCAGGCAAAAGCTATACTATCACTCGCGAGTAAAGATATGGAAGAGAGATCATTATCATTGAAAAGTTCAAACCGCTCTGAGCCTTCGATAATTCCATACAATTTGAACCATAATCAAAAGGTCTCCATGAAGAGATCTCTTCGTAGTTTTCTTCAGAAACGGAATGTTCGGATCCAAGCTTCATGTCCATACCACCGTTCTCGATAA
		Protein	MEMQSNCDLELRLLPPYDSRSSVTPQPKKESQILTIFYNGHICVSSDLTHLQAKAILSLASKDMEERSLSLKSSNRSEPSIIPYNLNHNQKVSMKRSLRSFLQKRNVRIQASCPYHRSR
BrrJAZ10	maker-A05-augustus-gene-53.150	CDS	ATGGAGATGCAAAGTAATTGCGACTTGGAACTTCGCCTTCTTCCTCCTTGTGATCCACGCAGCTCTGAGAATCTACAACCAAAGCAAGAACCTCAGAAAATGGTTATTTTCTACAACGGTCACGTATTTGTTTCTTCAGATCTTACCCATCTCCAGGCAAAAGCTATATTATCACTAGCAAGTGGAGACATGAAAGAAAAATCATTATCATTGGAAAGTTCAGACGGCTCGGATCCTTCAACAGTCCCTAACATTTTGACCCGAAAAGCCTCCATGAAGAGATCTCTTCGTAGTTTTCTTCAGAAACGGAATGTTCGGATCCAGGCTTCTTGTCCTTACCACCATTCTTGA
		Protein	MEMQSNCDLELRLLPPCDPRSSENLQPKQEPQKMVIFYNGHVFVSSDLTHLQAKAILSLASGDMKEKSLSLESSDGSDPSTVPNILTRKASMKRSLRSFLQKRNVRIQASCPYHHS
BrrJAZ11	maker-A05-augustus-gene-187.99	CDS	ATGGAGAGAGATTTTCTCGGGCTGGGTTCGAAAAATTCGCCGATCACTGTGAAAGAGGAAACAAGCGAAAGCTCCAGAGATTCAGCTCCCAATAGAGGAATGAACTGGTCATTCTCAAAGAAAGGCTCTGCTGCTTCTTCTCAGTTTCTATCTTTCAGGCCATCTCAAGATGACAGACATAGAAAGCCTGGAAACTATCATCTCCCACACTCTGGTTCATTCATGCCATCATCAGTAGCAGATGTTTATGATTCTAACCGGAACACTCCATACAGTTCTGTACAGGGAGCCAGGATGTTCCCTAATTCCCATCAACAGCAAGAATCTATCACAGTTTCCATGGCCAGGCCGGGTCTCCAGTCTCATTATCCACCAGGAGGAAAAAGCTTCATGAGCAAT…
		Protein	MERDFLGLGSKNSPITVKEETSESSRDSAPNRGMNWSFSKKGSAASSQFLSFRPSQDDRHRKPGNYHLPHSGSFMPSSVADVYDSNRNTPYSSVQGARMFPNSHQQQESITVSMARPGLQSHYPPGGKSFMSNGINSQPFVGVPIMAPPISVLPAPGSIVGTTDIRSSSKPLGSPAQLTVFYAGSVCVYDDISPDKAKAIMLLAGNGSSMPQAFSPPQTHQQVVHHARASVDSSAMPPSFMPTVSYLSPEAGSSTNVLGARGFASTYHNNQTNASTVKPQTVALPQARKASLARFLEKRKERVTSVSPYCLDKKSPTDCRTPISECISSSFSSAT
BrrJAZ12	maker-A06-augustus-gene-66.104	CDS	ATGTCGAGAAATGAAAACGCTAAGGCACAACCACTGGAGAAGTCCAACTTTACCCGGAGATGTAGTCTGCTCAGCCGTTACTTGAAGGAGAAGGGTAGTTTAGGAAATATTAATCTTGGGTTGATTCGAAAGCCCAATCCACCAGGTACTTTTATCTCTTTCCTCTGTCACGGCCACAACTTAATCTCTCAAAGAAGATGTTGGAAACAACATAAGGCGGATTCGGAAACCAAAACCCTCGATGTCTTTCAGAGGGTTTTAAAAGGCGAACCGTCTCCAGGCAAAGCCAACGAAGATTCCAACCTCAGTTCGCAGCTGACTATTTTCTTTGGAGGTCACGTTTTAGTATACAACGAGTTCCCTACAGACAAAGCTAAAGAGATACTGGAAGTGGCTAAG…
		Protein	MSRNENAKAQPLEKSNFTRRCSLLSRYLKEKGSLGNINLGLIRKPNPPGTFISFLCHGHNLISQRRCWKQHKADSETKTLDVFQRVLKGEPSPGKANEDSNLSSQLTIFFGGHVLVYNEFPTDKAKEILEVAKQAKPVTDINIKTQINVENNDNKSNMVLPDLNEPTNSVDIINQQNQVVERIARRASLHRFFAKRKDRAVARAPYQVNQNVGQHHYPPKPETAHGRSLKSGQSSKAPEEDVAQTMSQPKPEGDKYMSIETEEEGQCSKDLQLRL
BrrJAZ13	maker-A06-snap-gene-74.109	CDS	ATGTCGAGTTCTATGGAGTGCTCTGCTACTCGGAGATCTTCTTCCTCAGGGAAGCCGAGCTTCTCGCTGACGTGTAGTCGATTGAGTCAGTATCTGAAGGAGAACGGTAGCTTTGGAGATCTCAGCTTAGGGATGTCATGCAAGCCTGAGACCAACGGCATGTCACGTAAGCCTACAACAACCATGAGTTTATTCCCTTGTGAAGCTTCCAACGTGGGTTCCATGGCCGCTGCTCAAGATGTTAAACCCAAGAATCTGTTTCCTAGGCAACCAAGCTTTTCTTCCTCATCTTCCTCAATCCCCAAGGAAGTTGTCCCCAAAATGACACAGACTACTACTACTAGATCTTTGAAACCAGAGCCTCAAACTGCACCGTTGACTATATTCTACGGCGGGCAA…
		Protein	MSSSMECSATRRSSSSGKPSFSLTCSRLSQYLKENGSFGDLSLGMSCKPETNGMSRKPTTTMSLFPCEASNVGSMAAAQDVKPKNLFPRQPSFSSSSSSIPKEVVPKMTQTTTTRSLKPEPQTAPLTIFYGGQVIVFNDFSAEKAKEVMNLASKGTANTFTGFKSTLNNNIAPTPNQVPHLMKTASQDPKQTSSAAMACELPIARRASLHRFLAKRKDRVTSKAPYQLSDPAKAFSKPQTGNSTTSWLGLAADM
BrrJAZ14	maker-A07-augustus-gene-149.128	CDS	ATGTCGAGTTCTGCCGAGTGTTGGGAGTTCTCTGGTCCGAAGTTACCTGAGAAGCCAAGCTTCTCACAGACCTGTAGTCGATTGAGTCGTTATCTCAAGGAGAAGGGTAGCTGTGGAGATCTGAGCTTCTCGATGACAAGCAAGCCTGACGTTAATGCTTCAGGAATCAATTCTAAAGCTGCTCAAGATGTTAAACTACAAAATGATATGTTTCCTTGCCAATCAAGCTTTTCTTCTTCCTTTGGGGTCAAGGAAGAGGTCGTGAAGATCACAGAGACTAAACCTGTGAAGCCAGAGTCTCAATCTGCTCCATTGACCCTATTCTACAGCGGCCAAGTTATGTTGTTTGATGATTTTCCTGCTGAGAAAGCCAAACAAGTCATTGACTTGGCTAACAAA…
		Protein	MSSSAECWEFSGPKLPEKPSFSQTCSRLSRYLKEKGSCGDLSFSMTSKPDVNASGINSKAAQDVKLQNDMFPCQSSFSSSFGVKEEVVKITETKPVKPESQSAPLTLFYSGQVMLFDDFPAEKAKQVIDLANKGNANGFTAELNNNQSAYTKNIAKNQKEIASIPRPVPSPAKKPAQEPIQTNTSSLASELPIARRASLHRFLEKRKDRITSKGPYQKEGSTEA
BrrJAZ15	maker-A07-snap-gene-158.124	CDS	ATGGAAAGAGATTTTCTGGGCTTCAGCGACAAGCAGTACCTGAATAACGTTGACGATGATCGTGTCGGAGAACGAGGTTCCAGCACGAAAGCAGCTAGACAGTGGGGCCCAGAATCTGCGGCCAGCATTCACCGCAGAAGCCAGTATAGCGGAGCGTTTCAAAACGCGAATCCTCAGCTGACTATCTTCTATGCTGGAACCGTTAGCGTCTTTAATGACATATCTCCGGATAAGGCTCAAGCCATTATGATATGTGCCGGGAATGGTTTGAAAATAGACACTGGAGAGAGCAGATTGAAGAAACCTCTTATAGAAACTGAAAGAGTCTATGGAAAACAATTCCATAACGCTGCTACTGCTGCTGCATCATCAAGCTCTGCCACTTACTGTGATAATTTC…
		Protein	MERDFLGFSDKQYLNNVDDDRVGERGSSTKAARQWGPESAASIHRRSQYSGAFQNANPQLTIFYAGTVSVFNDISPDKAQAIMICAGNGLKIDTGESRLKKPLIETERVYGKQFHNAATAAASSSSATYCDNFSRCGDRPVGATNAMSMIESFNVDPGYMMPSVPQARKASLARFLEKRRERLMNAMPYKKMLLDLLTRESYGMNYSSASHT
BrrJAZ16	genemark-A07-processed-gene-188.43	CDS	ATGGATTTTTCAGGACTGAGCAAGAAGATAGCTAAACAATGGGGAAAGGCAAAGCTCTTGCCTAATTCAAGTTTCATGCCTGCTGCTGTAGATCTTCAGTGGTGCCCAGTTTCCGCGGCCAGTATCCACCGCAGGAGCCAATTTGGCGGTGGTGCGTTTCAGAACGCGAATCAGCTTTTACTTGGCGGATCAGTTCCCTTAACAAATCATTCTGCTCTACGTCCTGCTTTTAACTCGTCCAGGGATCCACGAGTGGCTTCCTCAGGATCATCTCCTCAGCTCACAATCTTCTATGCCGGAACTGTTACCGTCTTTAATGACATATCACCTGAGAAGGCTCGAGCCATTATGTTATGTGCTGGGAACGGTTTGCAAGGAGAAAATGGAGAGAGCAGTTTG…
		Protein	MDFSGLSKKIAKQWGKAKLLPNSSFMPAAVDLQWCPVSAASIHRRSQFGGGAFQNANQLLLGGSVPLTNHSALRPAFNSSRDPRVASSGSSPQLTIFYAGTVTVFNDISPEKARAIMLCAGNGLQGENGESSLKKPLRETERVFYGKQIHKATAAASSSSATNADSFSRCKDKHVGATNAMTMTIESFNAGPSNMIPSVPQARKASLARFLEKRKERIMSAMPYKKMLLDLSTGESSAASHT
BrrJAZ17	maker-A07-augustus-gene-195.120	CDS	ATGAGCAGAAGAAGCTCAAGACATTTATCTTCTTCTAACGTGTGCAAACCATACAAGAACAAGAATCTTGTGTTGCAGTATCATCACAGTATGTCGACCGGACAAGCACCAGAGAAGTCCAACTTTAACCGGAGATGTAGTTTGCTCAGCCGGTACTTGAAGGAGAAGGGAAGTTTCGGAGATATAGTTATAGGCTTGGCTCGAAAGTCCGATCTTGAGCTTGCCGGAAAAAACGATCACAGAGCTCAACAAAATGCAATAGAGAAGGCAAACATTTCTGAAAGCAGACCCTTCAAGTTGACTCAGAAGCAACTTTCAGTAGGTGAAACCTCTATTTCTTCCAGAGGCAAAGCCATAGATGTCGTCGATCTAAGTGAACCGAGAAACGTACCGGAGCCT…
		Protein	MSRRSSRHLSSSNVCKPYKNKNLVLQYHHSMSTGQAPEKSNFNRRCSLLSRYLKEKGSFGDIVIGLARKSDLELAGKNDHRAQQNAIEKANISESRPFKLTQKQLSVGETSISSRGKAIDVVDLSEPRNVPEPKNSQLTIFFGSKVIVYNEFPEDKAKEIIEAAKEANPVAVDSKKTQNHMNLDINISNKSNVVIPDLNEPTSSGNNDDHQTKEQHQVVERIARRASLHRFFAKRKDRAVARAPYQVNQNGGHVPPKPQMVGPSVEAGQHSRQPATPSKPQRHNDMSMEVDEEERCSKDLELKL
BrrJAZ18	maker-A07-augustus-gene-203.131	CDS	ATGTCGAGTTCTGCCGAGTGTTGGGAGTTTTCCGGCGAGAGGAAGAGGTTGCTCGAGAAGAAGCCGAGCTTCTCGCAGACATGTAGTCGATTGAGTCGGTATCTCAAGGAGAAGGGTAGCTTCGGAGATCTGAGCTTAGGGATGACTTGCAATGGAGGTTTGGCTGTGACACGTCAGCAGCCGACGATGATGAATCTCTTCCCTGTTGAAGATTCTTCAGACGTTAAACAGAAGAACGATGTGATTCCTCGGCAATTAAGCTTCTCTTCTTCCTCGTCCTCTGGAGCCAAGGAAGAAGTGGAGAAGATCACAGAAACTAAATCAGTGAAGGTGGAGTCTCAATCTTCTGTTCCGTTGACTATATTCTACGGTGGTCAAGTTATGGTGTTTGATGATTTT…
		Protein	MSSSAECWEFSGERKRLLEKKPSFSQTCSRLSRYLKEKGSFGDLSLGMTCNGGLAVTRQQPTMMNLFPVEDSSDVKQKNDVIPRQLSFSSSSSSGAKEEVEKITETKSVKVESQSSVPLTIFYGGQVMVFDDFPAEKAKQVIDLAHKGSAKSFTAELNRNQSAYTQKEIASTTPVPVPSPVKTTAPEPTQTNKSSLACELPIARRASLHRFLEKRKDRISSKAPYQIDGSTEASSKPNTALLGSQ
BrrJAZ19	maker-A08-augustus-gene-164.80	CDS	ATGGAGAAAAACTGCGACTTGGAACTTCGTCTCTTTCCAACATCTTCTTATGATGAATCAGATACCTCTGTGGTAGAATCAAGAAGCTCTGGAAACTCACTACCAAAAGAGGAAGAATCTCAGAGGATAACAATTTTCTACAATGGAAAAATGTGTGTTTCTTCGAATGTTACCCATCTTCAGGCTAAATCTATAATATCGATCGCGAGTAGAGAGATGGAAGAGAGGTCATCCTCAAACGGGTCGGATCCTCGGAACAGGTTGACAAGATTACATCATCATCAGCTTCCAAATCCAAAGGCTTCTATGAAAAGATCTCTTCAAAGTTTTCTTCAGAAACGGAGGATTCGAATTCAAGCAGCTTCACCTTACCATCAGCATTCACGACGATAG
		Protein	MEKNCDLELRLFPTSSYDESDTSVVESRSSGNSLPKEEESQRITIFYNGKMCVSSNVTHLQAKSIISIASREMEERSSSNGSDPRNRLTRLHHHQLPNPKASMKRSLQSFLQKRRIRIQAASPYHQHSRR
BrrJAZ20	maker-A08-augustus-gene-187.110	CDS	ATGATGTCAAGTTCTATGGAGTGCTCTGATTCCGCCGCTACTCGGAGATTCTCCAGGAAGCCGAGCTTCTCCCTGACGTGCAGTCGACTGAGTCAGTATCTGAAAGAGAACGGCAGCTTTGGAGATCTCAGCTTAGGGATGTCTTGCAAGCCTGAAGTCAACGGCATCTCACGTCAGCCCACAACGACCATGAGTTTATTCCCTTGTGAAGCGGCTCAAGATGTTAAACCCAAGAATCTGTTTCCTAGGCAACCAAGCTTCTCTTCCTCATCATCCTCTCTCCCCAAGAAAGAAGAAGTCCTCAAAATGACACAAACCACTACTACTAGATCTGTGAGACCGGAGCCTCAAACAGCACCGTTGACTATATTCTACAACGGGGAAGTGATTGTGTTCAAC…
		Protein	MMSSSMECSDSAATRRFSRKPSFSLTCSRLSQYLKENGSFGDLSLGMSCKPEVNGISRQPTTTMSLFPCEAAQDVKPKNLFPRQPSFSSSSSSLPKKEEVLKMTQTTTTRSVRPEPQTAPLTIFYNGEVIVFNDFSAEKAKEVMDLASKGTANSFTGFTSTVNLPKYQTEVRTNISPTLDQVTHLMKPAAQEPILSSSAAMACELPIARRASLHRFLAKRKDRVTSKAPYQLSDPAKASSKPQTGDNNTTSWLGLAAQI
BrrJAZ21	maker-A08-augustus-gene-191.112	CDS	ATGTCAAGAAATGAAGATGGTAAGGCACCACCGCCGGAGAAGTCCAACTTCACCCGGCGATGTAGTTTGCTCAGCCGTTACTTGAATGAGAAGGGTAGTTTCGGTAATATAGATCTTGGATTGGTCCGAAAGCCTGGTCCGGATCTCGGGTTACCCGGAAACTCTGATCAACAAGAGAAACAAAATGTGATGCATAAGGCAAATTCGGAACTCAAAGCCCTTAACGTCTTAGGCGAACCCTCTAGTTCATTTGGAGGCAAAGCCAAAGCTACCAATCTCAGTGAACCATCAGAGCCAGTTAGTTCTCAGCTGACAATATTCTTTGGAGGAAAAGTTCTAGTATACAATGAGTTTCCTTCAGACAAAGCTAAAGAGATAATACAGGTAGCAAAAGAAGCC…
		Protein	MSRNEDGKAPPPEKSNFTRRCSLLSRYLNEKGSFGNIDLGLVRKPGPDLGLPGNSDQQEKQNVMHKANSELKALNVLGEPSSSFGGKAKATNLSEPSEPVSSQLTIFFGGKVLVYNEFPSDKAKEIIQVAKEAKSVTDINIQTQINVQKDHNKSNIVLPDLNEPTDTADVKQQQQQQNQLVERIARRASLHRFFAKRKDRAVARAPYQVNQNGGGHHYPPKPETVPGQQLEQGQSSQPQRPAQPKPECDKDMLMEEGQCSKDLELRL
BrrJAZ22	maker-A09-augustus-gene-221.66	CDS	ATGGAGAAGAACTGCGACTTGGAACTTCGTCTTTTTCCAACTTCTTCTTGTATTACCGATTCAGATAACTCTGTGGTAGAATCAAGAAGCTCTGGGAATTCATTACCAAAAGAAGAAGAAACTCAGAGATTAACAATTTTCTACAATGGAAAAATGTGTGTGTATTCAAATGTTACTCATCATCAGGCTAAATCGATAATATCGATGGCGAGAAGAGAAATGGAAGAGAAGTTATCTTCAAACGTGTCGGATCCTAGAAATAGGTCGACACAATTAAATAATTATCATCAACAGCTTCCAAATCCAAAGGCTTCTATGAAAAGATCTCTCCAAAGTTTTCTTCAGAAACGGCAAATTCGACTTCAAGCCGCTTCACCTTACCATCAGCATTCACGACGA…
		Protein	MEKNCDLELRLFPTSSCITDSDNSVVESRSSGNSLPKEEETQRLTIFYNGKMCVYSNVTHHQAKSIISMARREMEEKLSSNVSDPRNRSTQLNNYHQQLPNPKASMKRSLQSFLQKRQIRLQAASPYHQHSRR
BrrJAZ23	maker-A09-augustus-gene-326.116	CDS	AACCAAACTCAATTTACAAAAGAAGAAGAAGAAGAAAAGAAGAGTAATCGAAGAAGAAGAAGAAGATTAGTTATCGTGAGCTATTGGAGAAACTCGTTTCGATTCGTTTCTACCAAGTTTTTTGTTTGTATAACGATGTCGAGTCCTATGGAGTCCTCTGATTTCGCCGCTACACGGAGATTTTCAAGGAAGCCGAGCTTCTCTCAGACGTGTAGTCGTTTGAGTCAGTATCTGAAGGAGAACGGTAGCTTTGGAGATCTGAGCTTAGGGATGGCATGCAAGCCTGAGGTCAACGGCATCTCTCGTCAGCCCACAACAACCATGAGTTTATTCCCTTGTGAAGCTTCCAACATGGAACCCATTGGCCAAGATGTTAAACCAAAAAATCTGTTTCCTAGG…
		Protein	NQTQFTKEEEEEKKSNRRRRRRLVIVSYWRNSFRFVSTKFFVCITMSSPMESSDFAATRRFSRKPSFSQTCSRLSQYLKENGSFGDLSLGMACKPEVNGISRQPTTTMSLFPCEASNMEPIGQDVKPKNLFPRQPSFSSSSSSLPKEDILKMTQATSSTRSVKPEPQTAPLTIFYGGQVIVFNDFSAEKAKEVMDLASKGTANTFTGFTSNVNNNIQSVYTTNLANNQTEMRSNIAPIPNQLPHLMKITTQNPVQSSSTAMACELPIARRASLHRFLAKRKDRVTSKAPYQLNDPAKASSKPQTGDNTTSWLGLAAEM
BrrJAZ24	snap_masked-A09-processed-gene-330.81	CDS	ATGTCGAGAAAAGAAAATGCAAAGGCACTCGGACCGCCGCTGGAGAAGTCCAGTTTTACCCGGAGATGTAGTTTGCTCAGCCGTTACTTGAAGGAGAAGGGTAGTTTCGGGAATATAAATCTTGACTTGATCCGAAAGCCTGACTCGGATCTCGGGTTGCCCGGATACTCCTGTCCACCAGGGAAACAAAATGATATGCAAAAGGCAGTTACGGAGACCAAAGCCCTCGATGTCTTTCAGAGGGATTCAAAAGCCGAACCGTCTCCACCATCTGGAGGCAAAGCCAAAGATACCAACCTCAGTAAACCAGCATCAGACTCGGGAAGTTCCCAGTTGACCATATTCTTTGGAGGTCAAGTTTTAGTATACAATGAGTTCCCTGCAGACAAAGCCAAAGAG…
		Protein	MSRKENAKALGPPLEKSSFTRRCSLLSRYLKEKGSFGNINLDLIRKPDSDLGLPGYSCPPGKQNDMQKAVTETKALDVFQRDSKAEPSPPSGGKAKDTNLSKPASDSGSSQLTIFFGGQVLVYNEFPADKAKEIMEVAKKAKPVTEVNIQTQINVENNNTNNIQTQINVENNNNNKSNMVLPDLNEPTDSMDINPQQQQENQVVERIARRASLHRFFAKRKDRAVARAPYQVNQNGGHHHYPPKPETAHGQPLESGQSSKRPENAVAQTMSYPKPEGNKNTSIKIEEEGQCSKDLELRL
BrrJAZ25	maker-A10-augustus-gene-101.108	CDS	ATGACCATGGTTAAGGTTGAAGAGGAGGCACGAGCTTCCGTCGAAGGTGGATGCGGTGTTGGCGGAGAGGAGATCGGCGGTAACGGCACCGTGCATGGTTCCATCGCCGGATCTGTCGCCGGAGAAGGTGCTGAGAAACCAATTCACGGAGCTGGGTGCATCGAAGTGCCTTCCTCTGAGCCAGATGCTCCAACGACCCGTCCTAATCAGCTTACTATCTTCTTTGGTGGGAAAGTTCGCGTCTTTGATGGGATTCCAGCAGACAAGATTCAAGAAATCATCCGTATTGCCGCTGCTGCTGCTAAATCCATAGAGACAAAGAACTCTGCGAACACCAGTCCTGTCGCTTCTCCAGCACTGAACAGAGCTCCTTCTCTCTCAAGCACATCCAATGCAGCA…
		Protein	MTMVKVEEEARASVEGGCGVGGEEIGGNGTVHGSIAGSVAGEGAEKPIHGAGCIEVPSSEPDAPTTRPNQLTIFFGGKVRVFDGIPADKIQEIIRIAAAAAKSIETKNSANTSPVASPALNRAPSLSSTSNAAASPAAQSFPVHPISFCRSAADLPIARRHSLQRFLEKRRDRLVSKNPYPASDKKTDVPRDDASIKEEYPTA
BrrJAZ26	snap_masked-A10-processed-gene-140.69	CDS	ATGTCTAAGGTTACCACAGAGCTTGACTTCTTCGGTCTTGAGAAGAAGCAGACCAACAACGGTCCTAAGCCTAAGTTCAAGAAACTTCTTGACCGCGGTCGTAGTTTCCGAGAAATTCAAGGTGCGATTTCTAAGATGGATCCGGAGATTATCAAATCGCTGTTAGCTACTGGTGCTAACCCTTCCGATACCTCGACCAGATCTCTATCGGTTCCGTCTACTCCAAAGGAAGATCATCAACGGATCCTGATTTCTCCGGTCCTTGCCCCTCTCACCAGGCCCAGTACAGAACTTGTCTCTGGAACTGTACCTATGACAATTTTCTACAATGGGACCGTCTCAGTTTTCCAAGTGTCTCCTAACAAAGCTGAGGACATTATGAAGGTGGCCATGGAAACA…
		Protein	MSKVTTELDFFGLEKKQTNNGPKPKFKKLLDRGRSFREIQGAISKMDPEIIKSLLATGANPSDTSTRSLSVPSTPKEDHQRILISPVLAPLTRPSTELVSGTVPMTIFYNGTVSVFQVSPNKAEDIMKVAMETSPKKDKFMEKDLSVIPPTTLRTKLFGQNIDGDLPIARRKSLQRFLEKRKER
BrrPPD1	maker-A01-augustus-gene-123.89	CDS	ATGGAAGGAGGAGTGTCTTCGGCGAAGTCAATACTGGAGAAGCCACTGAAGCTGCTGACGGAAGAGGACATTTCTCAGCTGACGCGCGAGGATTGCCGCAAATTCCTCAAGGAGAAAGGAATGCGAAGACCTTCTTGGAACAAATCCCAGGCGATCCAGCAAGTTCTCTCCCTCAAAGCTCTCTTTGAGCCCGGCGACGACTCCGGCGCCGGCATCCTCCGCAAGATCCTCGTTTCTCACCCTCCAATTCCCTCTCGCGTCACAACACCGTCGACTGAGCCAAGCAACGACCTCGGAGCTTGTGGCCAGATTCCTTTTCAGGAAGATGATGGCCCTTGCCTCAGGAGAGATTCCCCCAGATCACCTGAGTTTTCTGGTGGCTCTGCTCACTATCTAGCC…
		Protein	MEGGVSSAKSILEKPLKLLTEEDISQLTREDCRKFLKEKGMRRPSWNKSQAIQQVLSLKALFEPGDDSGAGILRKILVSHPPIPSRVTTPSTEPSNDLGACGQIPFQEDDGPCLRRDSPRSPEFSGGSAHYLADKDTHITLSPSRSPAETSALAGQMTIFYSGKVNIYDGVPPEKARSIMHFAANPIDFPDSGVFPSSRMISRPVSKEKMVEHPHYGLEKANASRDSDAEGQANRKVSLQRYREKRNERRRLFKTKKAPGVGSSSLEMYLNRSQPLMNAAAYSQNPSGGTGGEHQLPQNQTRSPNFSVDLNCDLNSEDI
BrrPPD2	maker-A08-snap-gene-64.93	CDS	ATGGACGCAGTGTCTTCGGCGAAGTCCATACTGGAGAAGCCTCTGAAGCTCCTCACGGAAGATGACATTTCTCAGCTCACCCGCGAGGACTGCCGCAAGTTCCTCAAGGACAAAGGAATGCGGAGGCCTTCGTGGAACAAATCTCAGGCGATCCAGCAAGTTTTATCCCTCAAAGCTCTCTTTGAGCCCGGCGACGACTCCGGCGCCGGCATCCTCCGCAAGATCCTCGTTTCTCCGAATCCCACTCGCGTCACAGCAACGTCGACTGAGCCAGCGAACGAGGTCGGAGCACGGATTCCTTTTCAGGAAGATGACAGAAGAGATTCTCCAAGATCGGCTGAGTTCTCCGGCTCCGAGAAAGACAGCTACAACACTCTCTCTCCCAGCAGAAGCCCAGCA…
		Protein	MDAVSSAKSILEKPLKLLTEDDISQLTREDCRKFLKDKGMRRPSWNKSQAIQQVLSLKALFEPGDDSGAGILRKILVSPNPTRVTATSTEPANEVGARIPFQEDDRRDSPRSAEFSGSEKDSYNTLSPSRSPAETSALVGQMTIFYSGKVSVYDGVPPEKARSIMHFAANPIDLPEYGVSASARLTSRPMTMSKEKMVEPPHYGYGLEKANASRDSDAEGQANRKVSLQRYLDKRKDRRLFKNKKAPGVASSSLEMYLSRSQPVTNAYSQSLSGGGTGGEQHESPENQRRSPNLSVDLNSDLNSEGKKIMNENHIGNLKSFCLNN
BrrTIFY1	maker-A01-snap-gene-25.116	CDS	ATGATGAAGCGCAACAACAATGACGATGTTGATTCTCGTCTCCGGGTGAAAGAGCAACAAGATAAGCTCTTGTTCCATGACTTCCTTGGTTCCAAGACTCCAACTTTAGCTTCCACTTCCATGTTGCCACTGGACAAGGCAGATAAACCGGTGACAGCTTCCGCTTCCTCCGCCGGTGGACGCGGCGGTCTTTCCTCTACCTCCGATCTTGGTAGCGGTGTGGGGAGTCATCTTGATGGGATACAATTGTTTGGACAAAGAAGAGAAGCTTCTGGCTCTATAATGAGCAATCGATTTTCCGGAAACAAAAGGAGTAACTCTGATTCACACATCACAACTCAAGAGCAGCATCCAGAGGCTCTGCATTGGTCCAAGTTGCTAAGAAGCGGACCTGGAAGC…
		Protein	MMKRNNNDDVDSRLRVKEQQDKLLFHDFLGSKTPTLASTSMLPLDKADKPVTASASSAGGRGGLSSTSDLGSGVGSHLDGIQLFGQRREASGSIMSNRFSGNKRSNSDSHITTQEQHPEALHWSKLLRSGPGSHSVNVANQSPRGGGQISHLLHQLSSSRFKDDAVAQTAADEGSRTGMKGPRIMSSFTMPNPSKVECLTPSSTANRKYLTSSTKQMTIFYGGQAHVFDDVHPNKADVIMALAGSSGGSWSTDLSHKLKTKNNTSDGPYKQGQVYEGGGSSRETPFLSPDIRARPVHQDTTSSPCHRIFTQPGREHQGRIISRRRDTRDPVRISDPEKKLHDYV
BrrTIFY2	snap_masked-A05-processed-gene-155.89	CDS	ATGTTTGGTCACCATACCCAACCCGAGATTAACCCTAATCAGATCGGTAGCAGCTCCGCCACCGTTGGCGAAGACCATGTCTCTACCTCCGCAACCTCCGCCGGTCACATTCCTTACGACGATATGGACGATATCCCTCATCCCGATTCCATCTACGCCGCCTTCGATTTGATCCCCGATGGCTCTCACTTGGTTCCTCACCGATTCGAGGGCTCTGAATTGCTAGGTTCCCGGCCGATGGAAGGAGCTAATGAGCTAACGATCTCGTTCTGTGGTCAGGTTTACGTTTTCGATGCTGTTGGTCCTGAAAAGATTAATACTTTGCGTATTGGTAGTTGA
		Protein	MFGHHTQPEINPNQIGSSSATVGEDHVSTSATSAGHIPYDDMDDIPHPDSIYAAFDLIPDGSHLVPHRFEGSELLGSRPMEGANELTISFCGQVYVFDAVGPEKINTLRIGS
BrrTIFY3	maker-A08-augustus-gene-130.86	CDS	ATGATGGTGAACCACAACAATGACGATCGTACTACTGATGTTGATTCTCACCTCCGCCAAAAAGAACAAGACAAGCTCTTGTTCCATGACTTCCTAGGATCCAAGACCGAAACTTTAGCTTCCACTTCCATGGCTGACCACAGTCTACCTCTGGATAAGGCAGTTAAACTGGCCATGACTTCAGCTTCCTCCGTCGGTGGACGCGGTGGTCTTTCCTCAACCTCCGATCTTGATTTTATCTTTCTACAAGTTGAAAGACAAGGCAGCGGTGGGGGGAATCATCTTGATGGGAGACAACTGTTTGGACCTAGAAGTGAGGTTTCAGGCTCAATCATGAGCAATCGATTTTCAGGAACCAAGAGAAGTAACTCTGATTCACAATTCACCTCTCAAGAGCAC…
		Protein	MMVNHNNDDRTTDVDSHLRQKEQDKLLFHDFLGSKTETLASTSMADHSLPLDKAVKLAMTSASSVGGRGGLSSTSDLDFIFLQVERQGSGGGNHLDGRQLFGPRSEVSGSIMSNRFSGTKRSNSDSQFTSQEHPETLHWSKMLRNGPGSLSMNMNHMANQSPRGGGQISHLLHQLSSSRFKDENVGPSVISQTAADESSRTGMKGPGIMSHFTMPNPSKVECFAHSSTGNRKELTSSTKQMTIFYGGQAHVFDDVHPNKADVIMTLAGSSGGSWSTDLSHKPKTKNNTSDGPYKLSQMYEGGSSRETPFLSSEFRARPGHQATSGACQRIFTQPGREHQGSIISRGRETRDLVHVSDPEKKPRD
BrrZML1	maker-A01-snap-gene-78.123	CDS	ATGTTTGGTCACCATACCCAACCCGAGATTAACCCTAATCAGATCGGCACCAGCTCCGCCACCGTTGTCGAAGACCATGTCTCCGCCTCCGCAGCCTCCGCTGGTCACATTCCTTACGACGATATGGACGATATCCCTCATCCCGATTCCATCTACGCCGCCTCCAATTTGATCCCCGATGGCTCTCACTTGGTTCCTCACCGATCCGAGGGATCCGAGTTACTAGGCTCACGGCCGATGGAGGGAGCTAATCAGCTAACGATCTCGTTCCGTGGTCAAGTTTACGTTTTTGATGCTGTTGGTCCTGAAAAGGTTGATGCTGTGTTGTCGCTGTTGGGTGGTTCTACTGAGCTCTCTTCTGTGCAGCAAGGGATGGAGCTAGCTCCACAGAATCATATG…
		Protein	MFGHHTQPEINPNQIGTSSATVVEDHVSASAASAGHIPYDDMDDIPHPDSIYAASNLIPDGSHLVPHRSEGSELLGSRPMEGANQLTISFRGQVYVFDAVGPEKVDAVLSLLGGSTELSSVQQGMELAPQNHMPAVVEYQNRYSHPQRAQSLDRFRKKRNARCFEKKVRYGVRQEVALRMARNKGQFTSAKMTEGAYNSGTDQDSAQDDSRPEILCTHCGISSSCTPMMRRGPSGPRTLCNACGLFWTNRGTLRDLSKRTEENQMAIIKPVEGGSDAGANNSNSEPATVEGHTVLVSLANGDQSNLLGNH
BrrZML2	augustus_masked-A01-processed-gene-208.58	CDS	ATGGATGATGACCTTCATGGAAACAACGGTGGAATGCACAATGGCGGCGGAGTTCAAGATCCAAATCACTCGATGCACGTGCAGTATGATCATCACGGTATGATGGATGAGCAGCACGCTGATGATGTGATGAACGAGGGACTGGAGGCAGACATTCCTTCTCACCTTGGCAACACATCTGATCATCGCGGTGAGGTTGTGGACCGTGGCAGTGAAAATGGAGATCAGTTGACCTTGTCCTTTCAGGGACAAGTTTATGTTTTTGACCGTGTCTTGCCTGAGAAGGTTCAAGCTGTGCTTTTGTTACTTGGAGGAAGGGAAGTACCAAATACAGTCCCGACAAACGTAGGATCACCTCATCAGAACAATAGGGGTCTATCTGGTACTCCTCAAAGGTTT…
		Protein	MDDDLHGNNGGMHNGGGVQDPNHSMHVQYDHHGMMDEQHADDVMNEGLEADIPSHLGNTSDHRGEVVDRGSENGDQLTLSFQGQVYVFDRVLPEKVQAVLLLLGGREVPNTVPTNVGSPHQNNRGLSGTPQRFSARHRQASLLRFREKRKGRNFDKTIRYTVRKEVALRMQRKKGQFTSAKSSNEDSASNGSDWGSGQSWALEGTEAQKPEALCRHCGTSEKSTPMMRRGPEGPRTLCNACGLMDLSKAPPPPTAQNLPANKIDESILEAELAGDISNSQ
BrrZML3	genemark-A03-processed-gene-255.24	CDS	AAATCCAGTGAGCGGAATAGTCGTCGGAAGGTTGCTGCGATTTACCTCTCTCAAGTCACCGTTTTACCGCCGGTGAATTTCCACAACGGCCAATCTCCCCTTCCTCCACACGCGCCGATCACACCATCTCTCTCTTTCCCGATGTTTCCTCAACTGGAGATTAACCCTTATCAGATTGGTAGCACCCTTGGTGAAGACCATGTCTCTGCCTCCGCATCTCGCATTCCTTATATAGACGAAATCGCCAATCATCCTGAGTCTATCTACGCTGCCTCCGGTTTGATTCCCGACGGCTCTCAGTTACTAGATTCCCCCGCACCGGAAGGAGCTAATCAGCTGACGGTCTCGTACCGTGGTCAAGTTTACGTTTTTGATTCTGTGGGTCCTGAAAAGGTCGAT…
		Protein	KSSERNSRRKVAAIYLSQVTVLPPVNFHNGQSPLPPHAPITPSLSFPMFPQLEINPYQIGSTLGEDHVSASASRIPYIDEIANHPESIYAASGLIPDGSQLLDSPAPEGANQLTVSYRGQVYVFDSVGPEKVDAVLLLLGGSTAAPQGMEIAQQNHHMPVVEHQSRCSHPQRAQSLDRFRKKRSARCFANQVRYGVRQEVALRMPRNKGQFSSATTADGAYNSGTDQDNAHDDGRPELSCTHCGVSSTCTPMMRRGPSGPRTLCNACGLFWVSRGTLRDLSKKTEDNQVAMIEPGELGSDADANNSNY
BrrZML4	maker-A05-snap-gene-165.100	CDS	ATGGATGATGATGGATCACTTCATGGAAACAACGGTGGAATGCACAATGGCGGAGATGAACTTCCAATGCATGTGCAGTATGAGCATCACGGCATGATGGATGAACACGTTGATGATGGGATGAATGGTGGACTTGAGACAGACGTTCCTTCTCACCTTGTAAACTCATCTGATCATCGCGGTGAAGTTGTGGACCGTGGCGGTGAAAACGGAGACCAGTTGACGTTGTCCTATCAGGGACAAGTTTATGTTTTTGACCATGTCTTGCCTGAGAAGGTTCAAGCTGTGCTTTTGTTACTTGGTGGAAGGGAAGTACCACAGACAGTCCCGACAACCGTAGGATCACCTCATCAGAACAATAGGGTACTGGGTCTATCTGGTACTCCTCAAAGGTTTAGT…
		Protein	MDDDGSLHGNNGGMHNGGDELPMHVQYEHHGMMDEHVDDGMNGGLETDVPSHLVNSSDHRGEVVDRGGENGDQLTLSYQGQVYVFDHVLPEKVQAVLLLLGGREVPQTVPTTVGSPHQNNRVLGLSGTPQRFSAPQRQASLLRFREKRKGRNFDKTIRYTVRKEVALRMQRKKGQFTSAKSSNEESALTGPDWGSGQSWALEGCETQKPEALCRHCGTSENSTPMMRRGPEGPRTLCNACGLMWANKGALRDLSKGPPPQITRNLPANKNDESNLEADQMMVVAGDNSNSNWEKHCRQEKM
BrrZML5	maker-A08-snap-gene-18.119	CDS	ATGGATGATGGTGAACTTCATGGAAGCAATGGTCGGATGCACATTGGAGAAACTCAAGATCCATTGCATCATGTCCACTACGGACACCATGCTTTGCAACACATCCACAACGGAAGCGGCATGGTCGATGACCATGCTGATACTGGTGGTGGTGGTGGGATGAGTGATGGGGTTGATACAGACGTTCCTTCTCACCCTGGGAATATAACTGACAACCGTGGTGAAGTGGTCGACCGTGGTAGTGACCAAGGAGATCAACTAACATTGTCCTTTCAAGGCCAAGTCTACGTTTTTGACAGTGTCTTGCCTGAAAAGGTTCAAGCTGTGCTTCTGTTATTGGGTGGACGAGAAGTACCTCAGGCACCCCCTACAGGCTTAGGAGCATCTCATCAGAACAAT…
		Protein	MDDGELHGSNGRMHIGETQDPLHHVHYGHHALQHIHNGSGMVDDHADTGGGGGMSDGVDTDVPSHPGNITDNRGEVVDRGSDQGDQLTLSFQGQVYVFDSVLPEKVQAVLLLLGGREVPQAPPTGLGASHQNNRGLPGTPQRCSMPQRLASLVRFREKRKERNFDKKIRYTVRKEVALRMQRNKGQFTSAKSNNGEAAADGSSWESSQTWAIEGSEAQNQEISCRHCGIGEKSTPMMRRGPEGPRTLCNACGLIDLSRGAPQTSQNLQVNNEVSNMQEEANLEADQMMGTVANDISNSQ
